# Supplementary material for: Hypercapnia Increases Influenza A Virus Infection of Bronchial Epithelial Cells by Augmenting Cellular Cholesterol via mTOR and Akt
Source: Int J Mol Sci. 2025 Apr 26;26(9):4133. doi: 10.3390/ijms26094133 (PMC12071803; doi:10.3390/ijms26094133)
Supplement: Supplementary file 1 [file ijms-26-04133-s001.zip]

Archive with 1 entries (1 files):
- ijms-3269612-supplementary.pdf
